# Supplementary material for: Efficacy of Essential Oil Vapours in Reducing Postharvest Rots and Effect on the Fruit Mycobiome of Nectarines
Source: J Fungi (Basel). 2024 May 8;10(5):341. doi: 10.3390/jof10050341 (PMC11121902; doi:10.3390/jof10050341)
Supplement: Supplementary file 1 [file jof-10-00341-s001.zip]

Archive with 1 entries (1 files):
- jof-2993320-supplementary.pdf
